# Supplementary material for: The genomic basis of circadian and circalunar timing adaptations in a midge
Source: Nature. 2016 Nov 21;540(7631):69–73. doi: 10.1038/nature20151 (PMC5133387; doi:10.1038/nature20151)
Supplement: Supplementary Data — This zipped file contains .yaml files containing all changes made to the genome assembly during the super-scaffolding process. (ZIP 20 kb) [file 41586_2016_BFnature20151_MOESM29_ESM.zip]

Archive with 63 entries (60 files):
- yaml-files/
- yaml-files/.DS_Store
- __MACOSX/
- __MACOSX/yaml-files/
- __MACOSX/yaml-files/._.DS_Store
- yaml-files/superscaffold1.yaml
- yaml-files/superscaffold10.yaml
- yaml-files/superscaffold11.yaml
- yaml-files/superscaffold12.yaml
- yaml-files/superscaffold13.yaml
- yaml-files/superscaffold14.yaml
- yaml-files/superscaffold15.yaml
- yaml-files/superscaffold16A.yaml
- yaml-files/superscaffold16B.yaml
- yaml-files/superscaffold17.yaml
- yaml-files/superscaffold18.yaml
- yaml-files/superscaffold19.yaml
- yaml-files/superscaffold21.yaml
- yaml-files/superscaffold22A.yaml
- yaml-files/superscaffold23.yaml
- yaml-files/superscaffold26.yaml
- yaml-files/superscaffold27.yaml
- yaml-files/superscaffold3.yaml
- yaml-files/superscaffold30.yaml
- yaml-files/superscaffold31.yaml
- yaml-files/superscaffold36.yaml
- yaml-files/superscaffold37.yaml
- yaml-files/superscaffold38.yaml
- yaml-files/superscaffold39.yaml
- yaml-files/superscaffold41A.yaml
- yaml-files/superscaffold41B.yaml
- yaml-files/superscaffold42.yaml
- yaml-files/superscaffold43.yaml
- yaml-files/superscaffold44.yaml
- yaml-files/superscaffold45A.yaml
- yaml-files/superscaffold45B.yaml
- yaml-files/superscaffold46.yaml
- yaml-files/superscaffold47A.yaml
- yaml-files/superscaffold47B.yaml
- yaml-files/superscaffold47C.yaml
- yaml-files/superscaffold47D.yaml
- yaml-files/superscaffold47E.yaml
- yaml-files/superscaffold47F.yaml
- yaml-files/superscaffold47G.yaml
- yaml-files/superscaffold47H.yaml
- yaml-files/superscaffold47K.yaml
- yaml-files/superscaffold48.yaml
- yaml-files/superscaffold49.yaml
- yaml-files/superscaffold5.yaml
- yaml-files/superscaffold50.yaml
- yaml-files/superscaffold51.yaml
- yaml-files/superscaffold52.yaml
- yaml-files/superscaffold53.yaml
- yaml-files/superscaffold55.yaml
- yaml-files/superscaffold56.yaml
- yaml-files/superscaffold57A.yaml
- yaml-files/superscaffold58.yaml
- yaml-files/superscaffold59.yaml
- yaml-files/superscaffold6.yaml
- yaml-files/superscaffold61.yaml
- yaml-files/superscaffold7.yaml
- yaml-files/superscaffold8.yaml
- yaml-files/superscaffold9.yaml
