# Supplementary material for: The genomic basis of circadian and circalunar timing adaptations in a midge
Source: Nature. 2016 Nov 21;540(7631):69–73. doi: 10.1038/nature20151 (PMC5133387; doi:10.1038/nature20151)
Supplement: Supplementary Data — This zipped file contains .yaml files containing all changes made to the genome assembly during the super-scaffolding process. (ZIP 20 kb) [file 41586_2016_BFnature20151_MOESM29_ESM.zip › yaml-files/superscaffold15.yaml]

---

- sequence:
     source: 'scaffold135|size60531'
     start: 1
     stop: 60531
     reverse: false

- unresolved:
     length: 1729

- sequence: 
     source: 'scaffold83|size299105'
     start: 1
     stop: 299105
     reverse: false

- unresolved: 
     length: 1

- sequence:
     source: 'scaffold53|size1313801'
     start: 3618
     stop: 1313801
     reverse: false

- unresolved:
     length: 950

- sequence:
     source: 'scaffold1129|size1073'
     start: 1
     stop: 1073
     reverse: false

- unresolved:
     length: 1856

- sequence:
     source: 'scaffold881|size1264'
     start: 1
     stop: 1264
     reverse: true

- unresolved:
     length: 1218

- sequence:
     source: 'scaffold226|size7782'
     start: 1
     stop: 7782
     reverse: false

- unresolved: 
     length: 1

- sequence:
     source: 'scaffold83|size299105'
     start: 276682
     stop: 280902
     reverse: true

- unresolved:
     length: 1709

- sequence:
     source: 'scaffold96|size198450'
     start: 1
     stop: 198450
     reverse: false

- unresolved: 
     length: 1068

- sequence:
     source: 'scaffold63|size386046'
     start: 1
     stop: 386046
     reverse: false
