# Supplementary material for: The genomic basis of circadian and circalunar timing adaptations in a midge
Source: Nature. 2016 Nov 21;540(7631):69–73. doi: 10.1038/nature20151 (PMC5133387; doi:10.1038/nature20151)
Supplement: Supplementary Data — This zipped file contains .yaml files containing all changes made to the genome assembly during the super-scaffolding process. (ZIP 20 kb) [file 41586_2016_BFnature20151_MOESM29_ESM.zip › yaml-files/superscaffold19.yaml]

---

- sequence:
     source: 'scaffold69|size364074'
     start: 1
     stop: 364074
     reverse: false

- unresolved:
     length: 1

- sequence: 
     source: 'scaffold101|size165966'
     start: 1
     stop: 165966
     reverse: false
