# Supplementary material for: The genomic basis of circadian and circalunar timing adaptations in a midge
Source: Nature. 2016 Nov 21;540(7631):69–73. doi: 10.1038/nature20151 (PMC5133387; doi:10.1038/nature20151)
Supplement: Supplementary Data — This zipped file contains .yaml files containing all changes made to the genome assembly during the super-scaffolding process. (ZIP 20 kb) [file 41586_2016_BFnature20151_MOESM29_ESM.zip › yaml-files/superscaffold21.yaml]

---

- sequence:
     source: 'scaffold146|size40432'
     start: 1
     stop: 40432
     reverse: false

- unresolved:
     length: 4464

- sequence: 
     source: 'scaffold701|size1542'
     start: 1
     stop: 1542
     reverse: true

- unresolved:
     length: 1132

- sequence: 
     source: 'scaffold76|size648414'
     start: 1
     stop: 648414
     reverse: false 

- unresolved: 
     length: 1

- sequence: 
     source: 'scaffold117|size116340'
     start: 1
     stop: 116340
     reverse: false 

- unresolved:
     length: 4858

- sequence: 
     source: 'scaffold156|size44575'
     start: 1
     stop: 44575
     reverse: false 
