# Supplementary material for: The genomic basis of circadian and circalunar timing adaptations in a midge
Source: Nature. 2016 Nov 21;540(7631):69–73. doi: 10.1038/nature20151 (PMC5133387; doi:10.1038/nature20151)
Supplement: Supplementary Data — This zipped file contains .yaml files containing all changes made to the genome assembly during the super-scaffolding process. (ZIP 20 kb) [file 41586_2016_BFnature20151_MOESM29_ESM.zip › yaml-files/superscaffold41A.yaml]

---

- sequence:
     source: 'scaffold97|size337867'
     start: 1
     stop: 337867
     reverse: true

- unresolved:
     length: 1

- sequence: 
     source: 'scaffold25|size970344'
     start: 1
     stop: 970344
     reverse: true

- unresolved:
     length: 1013

- sequence:
     source: 'scaffold36|size688484'
     start: 248642
     stop: 688484
     reverse: true

- unresolved: 
     length: 1416

- sequence:
     source: 'scaffold1108|size1088'
     start: 1
     stop: 1088
     reverse: false

- unresolved:
     length: 1921

- sequence:
     source: 'scaffold36|size688484'
     start: 1
     stop: 244216
     reverse: true
