# Supplementary material for: The genomic basis of circadian and circalunar timing adaptations in a midge
Source: Nature. 2016 Nov 21;540(7631):69–73. doi: 10.1038/nature20151 (PMC5133387; doi:10.1038/nature20151)
Supplement: Supplementary Data — This zipped file contains .yaml files containing all changes made to the genome assembly during the super-scaffolding process. (ZIP 20 kb) [file 41586_2016_BFnature20151_MOESM29_ESM.zip › yaml-files/superscaffold41B.yaml]

---

- sequence:
     source: 'scaffold32|size759032'
     start: 1
     stop: 759032
     reverse: true

- unresolved:
     length: 2630

- sequence: 
     source: 'scaffold1198|size1035'
     start: 1
     stop: 1035
     reverse: false

- unresolved:
     length: 1778

- sequence:
     source: 'scaffold32|size759032'
     start: 42969
     stop: 45062
     reverse: false

- unresolved: 
     length: 1

- sequence: 
     source: 'scaffold20|size1229046'
     start: 1
     stop: 1229046
     reverse: false

- unresolved:
     length: 3611

- sequence: 
     source: 'scaffold45|size745185'
     start: 1
     stop: 745185
     reverse: true
