# Supplementary material for: The genomic basis of circadian and circalunar timing adaptations in a midge
Source: Nature. 2016 Nov 21;540(7631):69–73. doi: 10.1038/nature20151 (PMC5133387; doi:10.1038/nature20151)
Supplement: Supplementary Data — This zipped file contains .yaml files containing all changes made to the genome assembly during the super-scaffolding process. (ZIP 20 kb) [file 41586_2016_BFnature20151_MOESM29_ESM.zip › yaml-files/superscaffold44.yaml]

---

- sequence:
     source: 'scaffold769|size1422'
     start: 1
     stop: 1422
     reverse: false

- unresolved:
     length: 1144

- sequence: 
     source: 'scaffold21|size748830'
     start: 1
     stop: 748830
     reverse: false

- unresolved:
     length: 647

- sequence:
     source: 'scaffold74|size349933'
     start: 1
     stop: 349933
     reverse: true
