# Supplementary material for: The genomic basis of circadian and circalunar timing adaptations in a midge
Source: Nature. 2016 Nov 21;540(7631):69–73. doi: 10.1038/nature20151 (PMC5133387; doi:10.1038/nature20151)
Supplement: Supplementary Data — This zipped file contains .yaml files containing all changes made to the genome assembly during the super-scaffolding process. (ZIP 20 kb) [file 41586_2016_BFnature20151_MOESM29_ESM.zip › yaml-files/superscaffold45B.yaml]

---

- sequence:
     source: 'scaffold81|size439588'
     start: 1
     stop: 439588
     reverse: false

- unresolved:
     length: 785

- sequence: 
     source: 'scaffold471|size2256'
     start: 1
     stop: 2256
     reverse: true

- unresolved:
     length: 3114

- sequence:
     source: 'scaffold468|size2278'
     start: 1
     stop: 2278
     reverse: true

- unresolved:
     length: 1466

- sequence:
     source: 'scaffold515|size2023'
     start: 1
     stop: 2023
     reverse: true

- unresolved:
     length: 1

- sequence:
     source: 'scaffold13|size1714506'
     start: 523609
     stop: 1714506
     reverse: true

- unresolved:
     length: 1

- sequence:
     source: 'scaffold52|size622877'
     start: 1
     stop: 622877
     reverse: true

- unresolved: 
     length: 1

- sequence:
     source: 'scaffold98|size181383'
     start: 1
     stop: 181383
     reverse: false
