# Supplementary material for: The genomic basis of circadian and circalunar timing adaptations in a midge
Source: Nature. 2016 Nov 21;540(7631):69–73. doi: 10.1038/nature20151 (PMC5133387; doi:10.1038/nature20151)
Supplement: Supplementary Data — This zipped file contains .yaml files containing all changes made to the genome assembly during the super-scaffolding process. (ZIP 20 kb) [file 41586_2016_BFnature20151_MOESM29_ESM.zip › yaml-files/superscaffold46.yaml]

---

- sequence:
     source: 'scaffold40|size657838'
     start: 1
     stop: 657838
     reverse: true

- unresolved:
     length: 1

- sequence: 
     source: 'scaffold127|size102500'
     start: 1
     stop: 102500
     reverse: false

- unresolved:
     length: 1423

- sequence:
     source: 'scaffold408|size3113'
     start: 1
     stop: 3113
     reverse: true

- unresolved: 
     length: 3050

- sequence:
     source: 'scaffold132|size79198'
     start: 1
     stop: 79198
     reverse: false

- unresolved: 
     length: 1

- sequence:
     source: 'scaffold217|size8670'
     start: 1
     stop: 8670
     reverse: true

- unresolved: 
     length: 2096

- sequence:
     source: 'scaffold119|size113018'
     start: 10956
     stop: 113018
     reverse: true

- unresolved:
     length: 104

- sequence:  
     source: 'scaffold23|size687858'
     start: 1
     stop: 687858
     reverse: true
