# Supplementary material for: The genomic basis of circadian and circalunar timing adaptations in a midge
Source: Nature. 2016 Nov 21;540(7631):69–73. doi: 10.1038/nature20151 (PMC5133387; doi:10.1038/nature20151)
Supplement: Supplementary Data — This zipped file contains .yaml files containing all changes made to the genome assembly during the super-scaffolding process. (ZIP 20 kb) [file 41586_2016_BFnature20151_MOESM29_ESM.zip › yaml-files/superscaffold47C.yaml]

---

- sequence:
     source: 'scaffold89|size250756'
     start: 1
     stop: 250756
     reverse: true

- unresolved:
     length: 3397

- sequence:
     source: 'scaffold78|size772782'
     start: 1
     stop: 772782
     reverse: true

- unresolved:
     length: 100

- sequence:
     source: 'scaffold80|size304076'
     start: 1
     stop: 304076
     reverse: false

- unresolved:
     length: 1

- sequence:
     source: 'scaffold1|size1555573'
     start: 40176
     stop: 1555573
     reverse: true

- unresolved:
     length: 8454

- sequence:
     source: 'scaffold1|size1555573'
     start: 1
     stop: 31721
     reverse: true

- unresolved:
     length: 770

- sequence:
     source: 'scaffold92|size389227'
     start: 1
     stop: 389227
     reverse: true

- unresolved:
     length: 168

- sequence:
     source: 'scaffold28|size1851569'
     start: 1
     stop: 1851569
     reverse: true

- unresolved: 
     length: 1

- sequence:
     source: 'scaffold35|size598785'
     start: 1
     stop: 598785
     reverse: true
