# Supplementary material for: The genomic basis of circadian and circalunar timing adaptations in a midge
Source: Nature. 2016 Nov 21;540(7631):69–73. doi: 10.1038/nature20151 (PMC5133387; doi:10.1038/nature20151)
Supplement: Supplementary Data — This zipped file contains .yaml files containing all changes made to the genome assembly during the super-scaffolding process. (ZIP 20 kb) [file 41586_2016_BFnature20151_MOESM29_ESM.zip › yaml-files/superscaffold47D.yaml]

---

- sequence:
     source: 'scaffold10|size1409943'
     start: 540428
     stop: 1409943
     reverse: true

- unresolved:
     length: 1

- sequence:
     source: 'scaffold22|size1058571'
     start: 1
     stop: 1058571
     reverse: true

- unresolved:
     length: 4840

- sequence:
     source: 'scaffold22|size1058571'
     start: 205876
     stop: 208152
     reverse: false

- sequence:
     source: 'scaffold423|size2736'
     start: 977
     stop: 2736
     reverse: true

- sequence:
     source: 'scaffold115|size122274'
     start: 1
     stop: 122274
     reverse: true
