# Supplementary material for: The genomic basis of circadian and circalunar timing adaptations in a midge
Source: Nature. 2016 Nov 21;540(7631):69–73. doi: 10.1038/nature20151 (PMC5133387; doi:10.1038/nature20151)
Supplement: Supplementary Data — This zipped file contains .yaml files containing all changes made to the genome assembly during the super-scaffolding process. (ZIP 20 kb) [file 41586_2016_BFnature20151_MOESM29_ESM.zip › yaml-files/superscaffold49.yaml]

---

- sequence:
     source: 'scaffold113|size196923'
     start: 1
     stop: 196923
     reverse: true

- unresolved:
     length: 999

- sequence: 
     source: 'scaffold107|size149781'
     start: 1
     stop: 149781
     reverse: false

- unresolved:
     length: 1

- sequence:
     source: 'scaffold3|size1506698'
     start: 298818
     stop: 1506698
     reverse: false

- unresolved:
     length: 2078

- sequence: 
     source: 'scaffold151|size52871'
     start: 146
     stop: 52871
     reverse: true

- sequence:
     source: 'scaffold48|size1084860'
     start: 1
     stop: 1084860
     reverse: true
