# Supplementary material for: The genomic basis of circadian and circalunar timing adaptations in a midge
Source: Nature. 2016 Nov 21;540(7631):69–73. doi: 10.1038/nature20151 (PMC5133387; doi:10.1038/nature20151)
Supplement: Supplementary Data — This zipped file contains .yaml files containing all changes made to the genome assembly during the super-scaffolding process. (ZIP 20 kb) [file 41586_2016_BFnature20151_MOESM29_ESM.zip › yaml-files/superscaffold5.yaml]

---

- sequence:
     source: 'scaffold71|size358790'
     start: 1
     stop: 358790
     reverse: false

- unresolved: 
     length: 3745

- sequence: 
     source: 'scaffold55|size669545'
     start: 1
     stop: 669545
     reverse: false

- unresolved: 
     length: 1680

- sequence:
     source: 'scaffold33|size595746'
     start: 1
     stop: 595746
     reverse: true

- unresolved:
     length: 1

- sequence:
     source: 'scaffold1|size1555573'
     start: 31722
     stop: 40175
     reverse: true

- unresolved:
     length: 3932

- sequence:
     source: 'scaffold136|size59759'
     start: 1 
     stop: 59759
     reverse: false

- unresolved:
     length: 1

- sequence: 
     source: 'scaffold353|size3882'
     start: 1
     stop: 3882
     reverse: true
