# Supplementary material for: The genomic basis of circadian and circalunar timing adaptations in a midge
Source: Nature. 2016 Nov 21;540(7631):69–73. doi: 10.1038/nature20151 (PMC5133387; doi:10.1038/nature20151)
Supplement: Supplementary Data — This zipped file contains .yaml files containing all changes made to the genome assembly during the super-scaffolding process. (ZIP 20 kb) [file 41586_2016_BFnature20151_MOESM29_ESM.zip › yaml-files/superscaffold52.yaml]

---

- sequence:
     source: 'scaffold1082|size1103'
     start: 1
     stop: 1103
     reverse: false

- unresolved:
     length: 4013

- sequence: 
     source: 'scaffold70|size392932'
     start: 1
     stop: 269912
     reverse: false

- unresolved:
     length: 385

- sequence:
     source: 'scaffold124|size101157'
     start: 1
     stop: 101157
     reverse: true

- unresolved:
     length: 1

- sequence: 
     source: 'scaffold129|size76746'
     start: 1
     stop: 76746
     reverse: false

- unresolved:
     length: 539

- sequence:
     source: 'scaffold29|size852207'
     start: 1
     stop: 852207
     reverse: false

- unresolved: 
     length: 1

- sequence:
     source: 'scaffold190|size9943'
     start: 1
     stop: 9943
     reverse: true

- unresolved:
     length: 1

- sequence:
     source: 'scaffold11|size1026972'
     start: 1
     stop: 403622
     reverse: false

- unresolved:
     length: 1

- sequence:
     source: 'scaffold110|size202753'
     start: 1
     stop: 202753
     reverse: true

- unresolved: 
     length: 626

- sequence:
     source: 'scaffold37|size621227'
     start: 1
     stop: 621227
     reverse: true

- unresolved:
     length: 927

- sequence:
     source: 'scaffold328|size4287'
     start: 1
     stop: 4287
     reverse: false

- unresolved:
     length: 1

- sequence:
     source: 'scaffold133|size63387'
     start: 1
     stop: 63387
     reverse: true

- unresolved: 
     length: 176

- sequence:
     source: 'scaffold75|size586309'
     start: 1
     stop: 586309
     reverse: true
