# Supplementary material for: The genomic basis of circadian and circalunar timing adaptations in a midge
Source: Nature. 2016 Nov 21;540(7631):69–73. doi: 10.1038/nature20151 (PMC5133387; doi:10.1038/nature20151)
Supplement: Supplementary Data — This zipped file contains .yaml files containing all changes made to the genome assembly during the super-scaffolding process. (ZIP 20 kb) [file 41586_2016_BFnature20151_MOESM29_ESM.zip › yaml-files/superscaffold56.yaml]

---

- sequence:
     source: 'scaffold87|size253063'
     start: 1
     stop: 177749
     reverse: true

- unresolved:
     length: 72

- sequence: 
     source: 'scaffold42|size1107269'
     start: 1
     stop: 1107269
     reverse: true

- unresolved:
     length: 1972

- sequence:
     source: 'scaffold611|size1721'
     start: 1
     stop: 1721
     reverse: false

- unresolved:
     length: 1394

- sequence:
     source: 'scaffold143|size54641'
     start: 1
     stop: 54641
     reverse: false

- unresolved:
     length: 5692

- sequence:
     source: 'scaffold343|size4087'
     start: 1
     stop: 4087
     reverse: true

- unresolved:
     length: 1401

- sequence:
     source: 'scaffold145|size50145'
     start: 1
     stop: 50145
     reverse: true

- unresolved: 
     length: 1

- sequence:
     source: 'scaffold58|size1375881'
     start: 1
     stop: 952073
     reverse: false
