# Supplementary material for: The genomic basis of circadian and circalunar timing adaptations in a midge
Source: Nature. 2016 Nov 21;540(7631):69–73. doi: 10.1038/nature20151 (PMC5133387; doi:10.1038/nature20151)
Supplement: Supplementary Data — This zipped file contains .yaml files containing all changes made to the genome assembly during the super-scaffolding process. (ZIP 20 kb) [file 41586_2016_BFnature20151_MOESM29_ESM.zip › yaml-files/superscaffold57A.yaml]

---

- sequence:
     source: 'scaffold65|size561701'
     start: 1
     stop: 561701
     reverse: false

- sequence: 
     source: 'scaffold199|size9373'
     start: 1
     stop: 9336
     reverse: true

- unresolved:
     length: 4439

- sequence:
     source: 'scaffold72|size552424'
     start: 1
     stop: 552424
     reverse: true

- unresolved:
     length: 879

- sequence: 
     source: 'scaffold3|size1506698'
     start: 1
     stop: 298114
     reverse: true

- unresolved: 
     length: 1

- sequence: 
     source: 'scaffold554|size1893'
     start: 1
     stop: 1893
     reverse: true

- unresolved: 
     length: 15

- sequence: 
     source: 'scaffold118|size149047'
     start: 1
     stop: 149047
     reverse: false

- unresolved: 
     length: 4601

- sequence: 
     source: 'scaffold73|size916747'
     start: 1
     stop: 916747
     reverse: true

- unresolved: 
     length: 1

- sequence: 
     source: 'scaffold62|size399516'
     start: 1
     stop: 399516
     reverse: false
