# Supplementary material for: The genomic basis of circadian and circalunar timing adaptations in a midge
Source: Nature. 2016 Nov 21;540(7631):69–73. doi: 10.1038/nature20151 (PMC5133387; doi:10.1038/nature20151)
Supplement: Supplementary Data — This zipped file contains .yaml files containing all changes made to the genome assembly during the super-scaffolding process. (ZIP 20 kb) [file 41586_2016_BFnature20151_MOESM29_ESM.zip › yaml-files/superscaffold59.yaml]

---

- sequence:
     source: 'scaffold5|size1960397'
     start: 723624
     stop: 1960397
     reverse: false

- unresolved:
     length: 6231

- sequence: 
     source: 'scaffold120|size149781'
     start: 1
     stop: 149781
     reverse: false

- unresolved:
     length: 695

- sequence:
     source: 'scaffold223|size8316'
     start: 1
     stop: 8316
     reverse: false

- unresolved:
     length: 1

- sequence: 
     source: 'scaffold50|size508547'
     start: 15587
     stop: 508547
     reverse: true

- unresolved:
     length: 1

- sequence:
     source: 'scaffold125|size106176'
     start: 1
     stop: 106176
     reverse: true

- unresolved: 
     length: 1045

- sequence:
     source: 'scaffold155|size50719'
     start: 1
     stop: 50719
     reverse: false
