# Supplementary material for: The genomic basis of circadian and circalunar timing adaptations in a midge
Source: Nature. 2016 Nov 21;540(7631):69–73. doi: 10.1038/nature20151 (PMC5133387; doi:10.1038/nature20151)
Supplement: Supplementary Data — This zipped file contains .yaml files containing all changes made to the genome assembly during the super-scaffolding process. (ZIP 20 kb) [file 41586_2016_BFnature20151_MOESM29_ESM.zip › yaml-files/superscaffold61.yaml]

---

- sequence:
     source: 'scaffold150|size48054'
     start: 6528
     stop: 48054
     reverse: true

- unresolved:
     length: 502

- sequence: 
     source: 'scaffold185|size10299'
     start: 1
     stop: 3088
     reverse: false

- unresolved:
     length: 112

- sequence: 
     source: 'scaffold513|size2036'
     start: 1
     stop: 2036
     reverse: false

- sequence:
     source: 'scaffold150|size48054'
     start: 1
     stop: 790
     reverse: true

- unresolved:
     length: 18

- sequence: 
     source: 'scaffold9|size1381756'
     start: 1
     stop: 3247
     reverse: false

- sequence: 
     source: 'scaffold185|size10299'
     start: 9291
     stop: 10189
     reverse: false

- sequence: 
     source: 'scaffold9|size1381756'
     start: 4656
     stop: 1381756
     reverse: false
