# Supplementary material for: The genomic basis of circadian and circalunar timing adaptations in a midge
Source: Nature. 2016 Nov 21;540(7631):69–73. doi: 10.1038/nature20151 (PMC5133387; doi:10.1038/nature20151)
Supplement: Supplementary Data — This zipped file contains .yaml files containing all changes made to the genome assembly during the super-scaffolding process. (ZIP 20 kb) [file 41586_2016_BFnature20151_MOESM29_ESM.zip › yaml-files/superscaffold8.yaml]

---

- sequence:
     source: 'scaffold44|size650471'
     start: 1
     stop: 65471
     reverse: true

- unresolved: 
     length: 6314

- sequence: 
     source: 'scaffold57|size909003'
     start: 1
     stop: 909003
     reverse: true

- unresolved: 
     length: 1386

- sequence:
     source: 'scaffold224|size8175'
     start: 1
     stop: 8175
     reverse: true

- sequence:
     source: 'scaffold1216|size1028'
     start: 98
     stop: 1028
     reverse: false

- unresolved:
     length: 386

- sequence:
     source: 'scaffold123|size156916'
     start: 1 
     stop: 156916
     reverse: true

- unresolved:
     length: 1

- sequence: 
     source: 'scaffold160|size20936'
     start: 1
     stop: 20936
     reverse: false

- unresolved:
    length: 710

- sequence:
     source: 'scaffold122|size102501'
     start: 1
     stop: 102501
     reverse: false

- unresolved:
     length: 1124

- sequence: 
     source: 'scaffold116|size193056'
     start: 1
     stop: 193056
     reverse: true

- unresolved: 
     length: 1948

- sequence:
     source: 'scaffold130|size122678'
     start: 1
     stop: 122678
     reverse: true

- unresolved:
     length: 1

- sequence: 
     source: 'scaffold43|size539159'
     start: 1
     stop: 539159
     reverse: true
