# Supplementary material for: The genomic basis of circadian and circalunar timing adaptations in a midge
Source: Nature. 2016 Nov 21;540(7631):69–73. doi: 10.1038/nature20151 (PMC5133387; doi:10.1038/nature20151)
Supplement: Supplementary data — This zipped file contains the source code for the software "Repeated Edge Remover (RE2)". (ZIP 241 kb) [file 41586_2016_BFnature20151_MOESM30_ESM.zip]

Archive with 82 entries (73 files):
- Repeated_Edge_REmover/
- Repeated_Edge_REmover/.autotools
- __MACOSX/
- __MACOSX/Repeated_Edge_REmover/
- __MACOSX/Repeated_Edge_REmover/._.autotools
- Repeated_Edge_REmover/.cproject
- __MACOSX/Repeated_Edge_REmover/._.cproject
- Repeated_Edge_REmover/.project
- __MACOSX/Repeated_Edge_REmover/._.project
- Repeated_Edge_REmover/aclocal.m4
- __MACOSX/Repeated_Edge_REmover/._aclocal.m4
- Repeated_Edge_REmover/AUTHORS
- __MACOSX/Repeated_Edge_REmover/._AUTHORS
- Repeated_Edge_REmover/autom4te.cache/
- Repeated_Edge_REmover/autom4te.cache/output.0
- __MACOSX/Repeated_Edge_REmover/autom4te.cache/
- __MACOSX/Repeated_Edge_REmover/autom4te.cache/._output.0
- Repeated_Edge_REmover/autom4te.cache/output.1
- __MACOSX/Repeated_Edge_REmover/autom4te.cache/._output.1
- Repeated_Edge_REmover/autom4te.cache/requests
- __MACOSX/Repeated_Edge_REmover/autom4te.cache/._requests
- Repeated_Edge_REmover/autom4te.cache/traces.0
- __MACOSX/Repeated_Edge_REmover/autom4te.cache/._traces.0
- Repeated_Edge_REmover/autom4te.cache/traces.1
- __MACOSX/Repeated_Edge_REmover/autom4te.cache/._traces.1
- __MACOSX/Repeated_Edge_REmover/._autom4te.cache
- Repeated_Edge_REmover/ChangeLog
- __MACOSX/Repeated_Edge_REmover/._ChangeLog
- Repeated_Edge_REmover/config.guess
- __MACOSX/Repeated_Edge_REmover/._config.guess
- Repeated_Edge_REmover/config.log
- __MACOSX/Repeated_Edge_REmover/._config.log
- Repeated_Edge_REmover/config.status
- __MACOSX/Repeated_Edge_REmover/._config.status
- Repeated_Edge_REmover/config.sub
- __MACOSX/Repeated_Edge_REmover/._config.sub
- Repeated_Edge_REmover/configure
- __MACOSX/Repeated_Edge_REmover/._configure
- Repeated_Edge_REmover/configure.ac
- __MACOSX/Repeated_Edge_REmover/._configure.ac
- Repeated_Edge_REmover/COPYING
- __MACOSX/Repeated_Edge_REmover/._COPYING
- Repeated_Edge_REmover/depcomp
- __MACOSX/Repeated_Edge_REmover/._depcomp
- Repeated_Edge_REmover/INSTALL
- Repeated_Edge_REmover/install-sh
- __MACOSX/Repeated_Edge_REmover/._install-sh
- Repeated_Edge_REmover/Makefile
- __MACOSX/Repeated_Edge_REmover/._Makefile
- Repeated_Edge_REmover/Makefile.am
- __MACOSX/Repeated_Edge_REmover/._Makefile.am
- Repeated_Edge_REmover/Makefile.in
- __MACOSX/Repeated_Edge_REmover/._Makefile.in
- Repeated_Edge_REmover/missing
- __MACOSX/Repeated_Edge_REmover/._missing
- Repeated_Edge_REmover/NEWS
- __MACOSX/Repeated_Edge_REmover/._NEWS
- Repeated_Edge_REmover/README
- __MACOSX/Repeated_Edge_REmover/._README
- Repeated_Edge_REmover/Repeated_Edge_REmover.cpp
- __MACOSX/Repeated_Edge_REmover/._Repeated_Edge_REmover.cpp
- Repeated_Edge_REmover/src/
- Repeated_Edge_REmover/src/.deps/
- Repeated_Edge_REmover/src/.deps/Repeated_Edge_REmover.Po
- __MACOSX/Repeated_Edge_REmover/src/
- __MACOSX/Repeated_Edge_REmover/src/.deps/
- __MACOSX/Repeated_Edge_REmover/src/.deps/._Repeated_Edge_REmover.Po
- __MACOSX/Repeated_Edge_REmover/src/._.deps
- Repeated_Edge_REmover/src/Makefile
- __MACOSX/Repeated_Edge_REmover/src/._Makefile
- Repeated_Edge_REmover/src/Makefile.am
- __MACOSX/Repeated_Edge_REmover/src/._Makefile.am
- Repeated_Edge_REmover/src/Makefile.in
- __MACOSX/Repeated_Edge_REmover/src/._Makefile.in
- Repeated_Edge_REmover/src/nw.cpp
- __MACOSX/Repeated_Edge_REmover/src/._nw.cpp
- Repeated_Edge_REmover/src/nw.h
- __MACOSX/Repeated_Edge_REmover/src/._nw.h
- Repeated_Edge_REmover/src/Repeated_Edge_REmover.cpp
- __MACOSX/Repeated_Edge_REmover/src/._Repeated_Edge_REmover.cpp
- __MACOSX/Repeated_Edge_REmover/._src
- __MACOSX/._Repeated_Edge_REmover
