# Supplementary material for: The genomic basis of circadian and circalunar timing adaptations in a midge
Source: Nature. 2016 Nov 21;540(7631):69–73. doi: 10.1038/nature20151 (PMC5133387; doi:10.1038/nature20151)
Supplement: Supplementary data — This zipped file contains the source code for the software "Repeated Edge Remover (RE2)". (ZIP 241 kb) [file 41586_2016_BFnature20151_MOESM30_ESM.zip › Repeated_Edge_REmover/config.log]

This file contains any messages produced by compilers while
running configure, to aid debugging if configure makes a mistake.

It was created by Repeated_Edge_REmover configure 1.0, which was
generated by GNU Autoconf 2.69.  Invocation command line was

  $ /scratch/workspace/Repeated_Edge_REmover/configure 

## --------- ##
## Platform. ##
## --------- ##

hostname = rosen
uname -m = x86_64
uname -r = 3.4.33-2.24-desktop
uname -s = Linux
uname -v = #1 SMP PREEMPT Tue Feb 26 03:34:33 UTC 2013 (5f00a32)

/usr/bin/uname -p = x86_64
/bin/uname -X     = unknown

/bin/arch              = x86_64
/usr/bin/arch -k       = unknown
/usr/convex/getsysinfo = unknown
/usr/bin/hostinfo      = unknown
/bin/machine           = unknown
/usr/bin/oslevel       = unknown
/bin/universe          = unknown

PATH: /software/java/bin-linux
PATH: /usr/bin
PATH: /software/sge-2011.11/bin/linux-x64
PATH: /usr/lib64/mpi/gcc/openmpi/bin
PATH: /home/CIBIV/fritz/bin
PATH: /usr/local/bin
PATH: /usr/bin
PATH: /bin
PATH: /usr/bin/X11
PATH: /usr/X11R6/bin
PATH: /usr/games
PATH: /opt/kde3/bin
PATH: /usr/lib/mit/bin
PATH: /usr/lib/mit/sbin
PATH: /usr/lib/qt3/bin
PATH: /software/cuda/current/bin
PATH: /software/ngm/bin-linux
PATH: /software/ngm


## ----------- ##
## Core tests. ##
## ----------- ##

configure:1699: loading site script /usr/share/site/x86_64-unknown-linux-gnu
| #!/bin/sh
| # Site script for configure. It is resourced via $CONFIG_SITE environment varaible.
| 
| # If user did not specify libdir, guess the correct target:
| # Use lib64 for 64 bit bi-arch targets, keep the default for the rest.
| if test "$libdir" = '${exec_prefix}/lib' ; then
| 
| 	ac_config_site_64bit_host=NONE
| 
| 	case "$host" in
| 	"" )
| 		# User did not specify host target.
| 		# The native platform x86_64 is a bi-arch platform.
| 		# Try to detect cross-compilation to inferior architecture.
| 
| 		# We are trying to guess 32-bit target compilation. It's not as easy as
| 		# it sounds, as there is possible several intermediate combinations.
| 		ac_config_site_cross_to_32bit_host=NONE
| 
| 		# User defined -m32 in CFLAGS or CXXFLAGS:
| 		# (It's sufficient for 32-bit, but alone may cause mis-behavior of some checks.)
| 		case "$CFLAGS" in
| 		*-m32*)
| 			ac_config_site_cross_to_32bit_host=YES
| 			;;
| 		esac
| 		case "$CXXFLAGS" in
| 		*-m32*)
| 			ac_config_site_cross_to_32bit_host=YES
| 			;;
| 		esac
| 
| 		# Running with linux32:
| 		# (Changes detected platform, but not the toolchain target.)
| 		case "`/bin/uname -i`" in
| 		x86_64 | ppc64 | s390x )
| 			;;
| 		* )
| 			ac_config_site_cross_to_32bit_host=YES
| 			;;
| 		esac
| 
| 		if test "x$ac_config_site_cross_to_32bit_host" = xNONE; then
| 			ac_config_site_64bit_host=YES
| 		fi
| 
| 		;;
| 	*x86_64* | *ppc64* | *s390x* )
| 		ac_config_site_64bit_host=YES
| 		;;
| 	esac
| 
| 	if test "x$ac_config_site_64bit_host" = xYES; then
| 		libdir='${exec_prefix}/lib64'
| 	fi
| fi
| 
| # If user did not specify libexecdir, set the correct target:
| # Nor FHS nor openSUSE allow prefix/libexec. Let's default to prefix/lib.
| 
| if test "$libexecdir" = '${exec_prefix}/libexec' ; then
| 	libexecdir='${exec_prefix}/lib'
| fi
| 
| # Continue with the standard behavior of configure defined in AC_SITE_LOAD:
| if test "x$prefix" != xNONE; then
| 	ac_site_file1=$prefix/share/config.site
| 	ac_site_file2=$prefix/etc/config.site
| else
| 	ac_site_file1=$ac_default_prefix/share/config.site
| 	ac_site_file2=$ac_default_prefix/etc/config.site
| fi
| for ac_site_file in "$ac_site_file1" "$ac_site_file2"
| do
| 	test "x$ac_site_file" = xNONE && continue
| 	if test /dev/null != "$ac_site_file" && test -r "$ac_site_file"; then
| 		{ $as_echo "/usr/share/site/x86_64-unknown-linux-gnu:${as_lineno-$LINENO}: loading site script $ac_site_file" >&5
| $as_echo "/usr/share/site/x86_64-unknown-linux-gnu: loading site script $ac_site_file" >&6;}
| 		sed 's/^/| /' "$ac_site_file" >&5
| 		. "$ac_site_file" \
| 			|| { { $as_echo "/usr/share/site/x86_64-unknown-linux-gnu:${as_lineno-$LINENO}: error: in \`$ac_pwd':" >&5
| $as_echo "/usr/share/site/x86_64-unknown-linux-gnu: error: in \`$ac_pwd':" >&2;}
| as_fn_error $? "failed to load site script $ac_site_file
| See \`config.log' for more details" "$LINENO" 5; }
| 	fi
| done
configure:1830: checking build system type
configure:1844: result: x86_64-suse-linux-gnu
configure:1864: checking host system type
configure:1877: result: x86_64-suse-linux-gnu
configure:1897: checking target system type
configure:1910: result: x86_64-suse-linux-gnu
configure:1953: checking for a BSD-compatible install
configure:2021: result: /usr/bin/install -c
configure:2032: checking whether build environment is sane
configure:2087: result: yes
configure:2238: checking for a thread-safe mkdir -p
configure:2277: result: /usr/bin/mkdir -p
configure:2284: checking for gawk
configure:2300: found /usr/bin/gawk
configure:2311: result: gawk
configure:2322: checking whether make sets $(MAKE)
configure:2344: result: yes
configure:2484: checking for g++
configure:2500: found /usr/bin/g++
configure:2511: result: g++
configure:2538: checking for C++ compiler version
configure:2547: g++ --version >&5
g++ (SUSE Linux) 4.7.1 20120723 [gcc-4_7-branch revision 189773]
Copyright (C) 2012 Free Software Foundation, Inc.
This is free software; see the source for copying conditions.  There is NO
warranty; not even for MERCHANTABILITY or FITNESS FOR A PARTICULAR PURPOSE.

configure:2558: $? = 0
configure:2547: g++ -v >&5
Using built-in specs.
COLLECT_GCC=g++
COLLECT_LTO_WRAPPER=/usr/lib64/gcc/x86_64-suse-linux/4.7/lto-wrapper
Target: x86_64-suse-linux
Configured with: ../configure --prefix=/usr --infodir=/usr/share/info --mandir=/usr/share/man --libdir=/usr/lib64 --libexecdir=/usr/lib64 --enable-languages=c,c++,objc,fortran,obj-c++,java,ada --enable-checking=release --with-gxx-include-dir=/usr/include/c++/4.7 --enable-ssp --disable-libssp --disable-libitm --disable-plugin --with-bugurl=http://bugs.opensuse.org/ --with-pkgversion='SUSE Linux' --disable-libgcj --disable-libmudflap --with-slibdir=/lib64 --with-system-zlib --enable-__cxa_atexit --enable-libstdcxx-allocator=new --disable-libstdcxx-pch --enable-version-specific-runtime-libs --enable-linker-build-id --program-suffix=-4.7 --enable-linux-futex --without-system-libunwind --with-arch-32=i586 --with-tune=generic --build=x86_64-suse-linux
Thread model: posix
gcc version 4.7.1 20120723 [gcc-4_7-branch revision 189773] (SUSE Linux) 
configure:2558: $? = 0
configure:2547: g++ -V >&5
g++: error: unrecognized command line option '-V'
g++: fatal error: no input files
compilation terminated.
configure:2558: $? = 1
configure:2547: g++ -qversion >&5
g++: error: unrecognized command line option '-qversion'
g++: fatal error: no input files
compilation terminated.
configure:2558: $? = 1
configure:2578: checking whether the C++ compiler works
configure:2600: g++    conftest.cpp  >&5
configure:2604: $? = 0
configure:2652: result: yes
configure:2655: checking for C++ compiler default output file name
configure:2657: result: a.out
configure:2663: checking for suffix of executables
configure:2670: g++ -o conftest    conftest.cpp  >&5
configure:2674: $? = 0
configure:2696: result: 
configure:2718: checking whether we are cross compiling
configure:2726: g++ -o conftest    conftest.cpp  >&5
configure:2730: $? = 0
configure:2737: ./conftest
configure:2741: $? = 0
configure:2756: result: no
configure:2761: checking for suffix of object files
configure:2783: g++ -c   conftest.cpp >&5
configure:2787: $? = 0
configure:2808: result: o
configure:2812: checking whether we are using the GNU C++ compiler
configure:2831: g++ -c   conftest.cpp >&5
configure:2831: $? = 0
configure:2840: result: yes
configure:2849: checking whether g++ accepts -g
configure:2869: g++ -c -g  conftest.cpp >&5
configure:2869: $? = 0
configure:2910: result: yes
configure:2944: checking for style of include used by make
configure:2972: result: GNU
configure:2998: checking dependency style of g++
configure:3109: result: gcc3
configure:3272: checking that generated files are newer than configure
configure:3278: result: done
configure:3301: creating ./config.status

## ---------------------- ##
## Running config.status. ##
## ---------------------- ##

This file was extended by Repeated_Edge_REmover config.status 1.0, which was
generated by GNU Autoconf 2.69.  Invocation command line was

  CONFIG_FILES    = 
  CONFIG_HEADERS  = 
  CONFIG_LINKS    = 
  CONFIG_COMMANDS = 
  $ ./config.status 

on rosen

config.status:781: creating Makefile
config.status:781: creating src/Makefile
config.status:953: executing depfiles commands

## ---------------- ##
## Cache variables. ##
## ---------------- ##

ac_cv_build=x86_64-suse-linux-gnu
ac_cv_cxx_compiler_gnu=yes
ac_cv_env_CCC_set=
ac_cv_env_CCC_value=
ac_cv_env_CPPFLAGS_set=
ac_cv_env_CPPFLAGS_value=
ac_cv_env_CXXFLAGS_set=
ac_cv_env_CXXFLAGS_value=
ac_cv_env_CXX_set=
ac_cv_env_CXX_value=
ac_cv_env_LDFLAGS_set=
ac_cv_env_LDFLAGS_value=
ac_cv_env_LIBS_set=
ac_cv_env_LIBS_value=
ac_cv_env_build_alias_set=
ac_cv_env_build_alias_value=
ac_cv_env_host_alias_set=
ac_cv_env_host_alias_value=
ac_cv_env_target_alias_set=
ac_cv_env_target_alias_value=
ac_cv_host=x86_64-suse-linux-gnu
ac_cv_objext=o
ac_cv_path_install='/usr/bin/install -c'
ac_cv_path_mkdir=/usr/bin/mkdir
ac_cv_prog_AWK=gawk
ac_cv_prog_ac_ct_CXX=g++
ac_cv_prog_cxx_g=yes
ac_cv_prog_make_make_set=yes
ac_cv_target=x86_64-suse-linux-gnu
am_cv_CXX_dependencies_compiler_type=gcc3

## ----------------- ##
## Output variables. ##
## ----------------- ##

ACLOCAL='${SHELL} /scratch/workspace/Repeated_Edge_REmover/missing --run aclocal-1.12'
AMDEPBACKSLASH='\'
AMDEP_FALSE='#'
AMDEP_TRUE=''
AMTAR='$${TAR-tar}'
AUTOCONF='${SHELL} /scratch/workspace/Repeated_Edge_REmover/missing --run autoconf'
AUTOHEADER='${SHELL} /scratch/workspace/Repeated_Edge_REmover/missing --run autoheader'
AUTOMAKE='${SHELL} /scratch/workspace/Repeated_Edge_REmover/missing --run automake-1.12'
AWK='gawk'
CPPFLAGS=''
CXX='g++'
CXXDEPMODE='depmode=gcc3'
CXXFLAGS='-g -O2'
CYGPATH_W='echo'
DEFS='-DPACKAGE_NAME=\"Repeated_Edge_REmover\" -DPACKAGE_TARNAME=\"repeated_edge_remover\" -DPACKAGE_VERSION=\"1.0\" -DPACKAGE_STRING=\"Repeated_Edge_REmover\ 1.0\" -DPACKAGE_BUGREPORT=\"\" -DPACKAGE_URL=\"\" -DPACKAGE=\"repeated_edge_remover\" -DVERSION=\"1.0\"'
DEPDIR='.deps'
ECHO_C=''
ECHO_N='-n'
ECHO_T=''
EXEEXT=''
INSTALL_DATA='${INSTALL} -m 644'
INSTALL_PROGRAM='${INSTALL}'
INSTALL_SCRIPT='${INSTALL}'
INSTALL_STRIP_PROGRAM='$(install_sh) -c -s'
LDFLAGS=''
LIBOBJS=''
LIBS=''
LTLIBOBJS=''
MAKEINFO='${SHELL} /scratch/workspace/Repeated_Edge_REmover/missing --run makeinfo'
MKDIR_P='/usr/bin/mkdir -p'
OBJEXT='o'
PACKAGE='repeated_edge_remover'
PACKAGE_BUGREPORT=''
PACKAGE_NAME='Repeated_Edge_REmover'
PACKAGE_STRING='Repeated_Edge_REmover 1.0'
PACKAGE_TARNAME='repeated_edge_remover'
PACKAGE_URL=''
PACKAGE_VERSION='1.0'
PATH_SEPARATOR=':'
SET_MAKE=''
SHELL='/bin/sh'
STRIP=''
VERSION='1.0'
ac_ct_CXX='g++'
am__EXEEXT_FALSE=''
am__EXEEXT_TRUE='#'
am__fastdepCXX_FALSE='#'
am__fastdepCXX_TRUE=''
am__include='include'
am__isrc=''
am__leading_dot='.'
am__nodep='_no'
am__quote=''
am__tar='$${TAR-tar} chof - "$$tardir"'
am__untar='$${TAR-tar} xf -'
bindir='${exec_prefix}/bin'
build='x86_64-suse-linux-gnu'
build_alias=''
build_cpu='x86_64'
build_os='linux-gnu'
build_vendor='suse'
datadir='${datarootdir}'
datarootdir='${prefix}/share'
docdir='${datarootdir}/doc/${PACKAGE_TARNAME}'
dvidir='${docdir}'
exec_prefix='${prefix}'
host='x86_64-suse-linux-gnu'
host_alias=''
host_cpu='x86_64'
host_os='linux-gnu'
host_vendor='suse'
htmldir='${docdir}'
includedir='${prefix}/include'
infodir='${datarootdir}/info'
install_sh='${SHELL} /scratch/workspace/Repeated_Edge_REmover/install-sh'
libdir='${exec_prefix}/lib64'
libexecdir='${exec_prefix}/lib'
localedir='${datarootdir}/locale'
localstatedir='${prefix}/var'
mandir='${datarootdir}/man'
mkdir_p='/usr/bin/mkdir -p'
oldincludedir='/usr/include'
pdfdir='${docdir}'
prefix='/usr/local'
program_transform_name='s,x,x,'
psdir='${docdir}'
sbindir='${exec_prefix}/sbin'
sharedstatedir='${prefix}/com'
sysconfdir='${prefix}/etc'
target='x86_64-suse-linux-gnu'
target_alias=''
target_cpu='x86_64'
target_os='linux-gnu'
target_vendor='suse'

## ----------- ##
## confdefs.h. ##
## ----------- ##

/* confdefs.h */
#define PACKAGE_NAME "Repeated_Edge_REmover"
#define PACKAGE_TARNAME "repeated_edge_remover"
#define PACKAGE_VERSION "1.0"
#define PACKAGE_STRING "Repeated_Edge_REmover 1.0"
#define PACKAGE_BUGREPORT ""
#define PACKAGE_URL ""
#define PACKAGE "repeated_edge_remover"
#define VERSION "1.0"

configure: exit 0

## ---------------------- ##
## Running config.status. ##
## ---------------------- ##

This file was extended by Repeated_Edge_REmover config.status 1.0, which was
generated by GNU Autoconf 2.69.  Invocation command line was

  CONFIG_FILES    = 
  CONFIG_HEADERS  = 
  CONFIG_LINKS    = 
  CONFIG_COMMANDS = 
  $ ./config.status src/Makefile depfiles

on rosen

config.status:781: creating src/Makefile
config.status:953: executing depfiles commands
