# Supplementary material for: The genomic basis of circadian and circalunar timing adaptations in a midge
Source: Nature. 2016 Nov 21;540(7631):69–73. doi: 10.1038/nature20151 (PMC5133387; doi:10.1038/nature20151)
Supplement: Supplementary data — This zipped file contains the source code for the software "Repeated Edge Remover (RE2)". (ZIP 241 kb) [file 41586_2016_BFnature20151_MOESM30_ESM.zip › Repeated_Edge_REmover/configure.ac]

dnl Process this file with autoconf to produce a configure script.

AC_PREREQ(2.59)
AC_INIT(Repeated_Edge_REmover, 1.0)


AC_CANONICAL_SYSTEM
AM_INIT_AUTOMAKE()

AC_PROG_CXX

AC_CONFIG_FILES(Makefile src/Makefile)
AC_OUTPUT
