# Supplementary material for: The genomic basis of circadian and circalunar timing adaptations in a midge
Source: Nature. 2016 Nov 21;540(7631):69–73. doi: 10.1038/nature20151 (PMC5133387; doi:10.1038/nature20151)
Supplement: Supplementary data — This zipped file contains the source code for the software "Repeated Edge Remover (RE2)". (ZIP 241 kb) [file 41586_2016_BFnature20151_MOESM30_ESM.zip › Repeated_Edge_REmover/COPYING]

This project was developed and is under constant revisions of Fritz J. Sedlazeck.
The project runs under the Artistic license 2.0, see link for details:
http://opensource.org/licenses/artistic-license-2.0
