# Supplementary material for: The genomic basis of circadian and circalunar timing adaptations in a midge
Source: Nature. 2016 Nov 21;540(7631):69–73. doi: 10.1038/nature20151 (PMC5133387; doi:10.1038/nature20151)
Supplement: Supplementary data — This zipped file contains the source code for the software "Repeated Edge Remover (RE2)". (ZIP 241 kb) [file 41586_2016_BFnature20151_MOESM30_ESM.zip › Repeated_Edge_REmover/README]

Type "make all" to compile the project.
After finishing you can find the executable in the directory src/

Please note that this is a very early stage of this project. So if you experience any problems please contact: fritz.sedlazeck@univie.ac.at
tobias.kaiser@univie.ac.at
