# Supplementary material for: The genomic basis of circadian and circalunar timing adaptations in a midge
Source: Nature. 2016 Nov 21;540(7631):69–73. doi: 10.1038/nature20151 (PMC5133387; doi:10.1038/nature20151)
Supplement: Supplementary data — This zipped file contains the source code for the software "Repeated Edge Remover (RE2)". (ZIP 241 kb) [file 41586_2016_BFnature20151_MOESM30_ESM.zip › Repeated_Edge_REmover/Repeated_Edge_REmover.cpp]

//============================================================================
// Name        : Repeated_Edge_REmover.cpp
// Author      : Fritz Sedlazeck
// Version     :
// Copyright   : artistic license
// Description : Hello World in C, Ansi-style
//============================================================================

#include <stdio.h>
#include <stdlib.h>

int main(void) {
	puts("Hello World");
	return EXIT_SUCCESS;
}
