# Supplementary material for: The genomic basis of circadian and circalunar timing adaptations in a midge
Source: Nature. 2016 Nov 21;540(7631):69–73. doi: 10.1038/nature20151 (PMC5133387; doi:10.1038/nature20151)
Supplement: Supplementary data — This zipped file contains the source code for the software "Repeated Edge Remover (RE2)". (ZIP 241 kb) [file 41586_2016_BFnature20151_MOESM30_ESM.zip › Repeated_Edge_REmover/src/.deps/Repeated_Edge_REmover.Po]

Repeated_Edge_REmover.o: Repeated_Edge_REmover.cpp \
 /usr/include/c++/4.7/cstdlib \
 /usr/include/c++/4.7/x86_64-suse-linux/bits/c++config.h \
 /usr/include/bits/wordsize.h \
 /usr/include/c++/4.7/x86_64-suse-linux/bits/os_defines.h \
 /usr/include/features.h /usr/include/sys/cdefs.h \
 /usr/include/gnu/stubs.h /usr/include/gnu/stubs-64.h \
 /usr/include/c++/4.7/x86_64-suse-linux/bits/cpu_defines.h \
 /usr/include/stdlib.h \
 /usr/lib64/gcc/x86_64-suse-linux/4.7/include/stddef.h \
 /usr/include/bits/waitflags.h /usr/include/bits/waitstatus.h \
 /usr/include/endian.h /usr/include/bits/endian.h \
 /usr/include/bits/byteswap.h /usr/include/xlocale.h \
 /usr/include/sys/types.h /usr/include/bits/types.h \
 /usr/include/bits/typesizes.h /usr/include/time.h \
 /usr/include/sys/select.h /usr/include/bits/select.h \
 /usr/include/bits/sigset.h /usr/include/bits/time.h \
 /usr/include/sys/sysmacros.h /usr/include/bits/pthreadtypes.h \
 /usr/include/alloca.h /usr/include/c++/4.7/vector \
 /usr/include/c++/4.7/bits/stl_algobase.h \
 /usr/include/c++/4.7/bits/functexcept.h \
 /usr/include/c++/4.7/bits/exception_defines.h \
 /usr/include/c++/4.7/bits/cpp_type_traits.h \
 /usr/include/c++/4.7/ext/type_traits.h \
 /usr/include/c++/4.7/ext/numeric_traits.h \
 /usr/include/c++/4.7/bits/stl_pair.h /usr/include/c++/4.7/bits/move.h \
 /usr/include/c++/4.7/bits/concept_check.h \
 /usr/include/c++/4.7/bits/stl_iterator_base_types.h \
 /usr/include/c++/4.7/bits/stl_iterator_base_funcs.h \
 /usr/include/c++/4.7/bits/stl_iterator.h \
 /usr/include/c++/4.7/debug/debug.h /usr/include/c++/4.7/bits/allocator.h \
 /usr/include/c++/4.7/x86_64-suse-linux/bits/c++allocator.h \
 /usr/include/c++/4.7/ext/new_allocator.h /usr/include/c++/4.7/new \
 /usr/include/c++/4.7/exception \
 /usr/include/c++/4.7/bits/atomic_lockfree_defines.h \
 /usr/include/c++/4.7/bits/stl_construct.h \
 /usr/include/c++/4.7/ext/alloc_traits.h \
 /usr/include/c++/4.7/bits/stl_uninitialized.h \
 /usr/include/c++/4.7/bits/stl_vector.h \
 /usr/include/c++/4.7/bits/stl_bvector.h \
 /usr/include/c++/4.7/bits/range_access.h \
 /usr/include/c++/4.7/bits/vector.tcc /usr/include/c++/4.7/fstream \
 /usr/include/c++/4.7/istream /usr/include/c++/4.7/ios \
 /usr/include/c++/4.7/iosfwd /usr/include/c++/4.7/bits/stringfwd.h \
 /usr/include/c++/4.7/bits/postypes.h /usr/include/c++/4.7/cwchar \
 /usr/include/wchar.h /usr/include/stdio.h \
 /usr/lib64/gcc/x86_64-suse-linux/4.7/include/stdarg.h \
 /usr/include/bits/wchar.h /usr/include/c++/4.7/bits/char_traits.h \
 /usr/include/c++/4.7/bits/localefwd.h \
 /usr/include/c++/4.7/x86_64-suse-linux/bits/c++locale.h \
 /usr/include/c++/4.7/clocale /usr/include/locale.h \
 /usr/include/bits/locale.h /usr/include/c++/4.7/cctype \
 /usr/include/ctype.h /usr/include/c++/4.7/bits/ios_base.h \
 /usr/include/c++/4.7/ext/atomicity.h \
 /usr/include/c++/4.7/x86_64-suse-linux/bits/gthr.h \
 /usr/include/c++/4.7/x86_64-suse-linux/bits/gthr-default.h \
 /usr/include/pthread.h /usr/include/sched.h /usr/include/bits/sched.h \
 /usr/include/bits/timex.h /usr/include/bits/setjmp.h \
 /usr/include/c++/4.7/x86_64-suse-linux/bits/atomic_word.h \
 /usr/include/c++/4.7/bits/locale_classes.h /usr/include/c++/4.7/string \
 /usr/include/c++/4.7/bits/ostream_insert.h \
 /usr/include/c++/4.7/bits/cxxabi_forced.h \
 /usr/include/c++/4.7/bits/stl_function.h \
 /usr/include/c++/4.7/backward/binders.h \
 /usr/include/c++/4.7/bits/basic_string.h \
 /usr/include/c++/4.7/bits/basic_string.tcc \
 /usr/include/c++/4.7/bits/locale_classes.tcc \
 /usr/include/c++/4.7/streambuf /usr/include/c++/4.7/bits/streambuf.tcc \
 /usr/include/c++/4.7/bits/basic_ios.h \
 /usr/include/c++/4.7/bits/locale_facets.h /usr/include/c++/4.7/cwctype \
 /usr/include/wctype.h \
 /usr/include/c++/4.7/x86_64-suse-linux/bits/ctype_base.h \
 /usr/include/c++/4.7/bits/streambuf_iterator.h \
 /usr/include/c++/4.7/x86_64-suse-linux/bits/ctype_inline.h \
 /usr/include/c++/4.7/bits/locale_facets.tcc \
 /usr/include/c++/4.7/bits/basic_ios.tcc /usr/include/c++/4.7/ostream \
 /usr/include/c++/4.7/bits/ostream.tcc \
 /usr/include/c++/4.7/bits/istream.tcc \
 /usr/include/c++/4.7/bits/codecvt.h /usr/include/c++/4.7/cstdio \
 /usr/include/libio.h /usr/include/_G_config.h \
 /usr/include/bits/stdio_lim.h /usr/include/bits/sys_errlist.h \
 /usr/include/bits/stdio.h \
 /usr/include/c++/4.7/x86_64-suse-linux/bits/basic_file.h \
 /usr/include/c++/4.7/x86_64-suse-linux/bits/c++io.h \
 /usr/include/c++/4.7/bits/fstream.tcc /usr/include/c++/4.7/iostream \
 /usr/include/c++/4.7/cstring /usr/include/string.h \
 /usr/include/c++/4.7/algorithm /usr/include/c++/4.7/utility \
 /usr/include/c++/4.7/bits/stl_relops.h \
 /usr/include/c++/4.7/bits/stl_algo.h \
 /usr/include/c++/4.7/bits/algorithmfwd.h \
 /usr/include/c++/4.7/bits/stl_heap.h \
 /usr/include/c++/4.7/bits/stl_tempbuf.h nw.cpp nw.h

/usr/include/c++/4.7/cstdlib:

/usr/include/c++/4.7/x86_64-suse-linux/bits/c++config.h:

/usr/include/bits/wordsize.h:

/usr/include/c++/4.7/x86_64-suse-linux/bits/os_defines.h:

/usr/include/features.h:

/usr/include/sys/cdefs.h:

/usr/include/gnu/stubs.h:

/usr/include/gnu/stubs-64.h:

/usr/include/c++/4.7/x86_64-suse-linux/bits/cpu_defines.h:

/usr/include/stdlib.h:

/usr/lib64/gcc/x86_64-suse-linux/4.7/include/stddef.h:

/usr/include/bits/waitflags.h:

/usr/include/bits/waitstatus.h:

/usr/include/endian.h:

/usr/include/bits/endian.h:

/usr/include/bits/byteswap.h:

/usr/include/xlocale.h:

/usr/include/sys/types.h:

/usr/include/bits/types.h:

/usr/include/bits/typesizes.h:

/usr/include/time.h:

/usr/include/sys/select.h:

/usr/include/bits/select.h:

/usr/include/bits/sigset.h:

/usr/include/bits/time.h:

/usr/include/sys/sysmacros.h:

/usr/include/bits/pthreadtypes.h:

/usr/include/alloca.h:

/usr/include/c++/4.7/vector:

/usr/include/c++/4.7/bits/stl_algobase.h:

/usr/include/c++/4.7/bits/functexcept.h:

/usr/include/c++/4.7/bits/exception_defines.h:

/usr/include/c++/4.7/bits/cpp_type_traits.h:

/usr/include/c++/4.7/ext/type_traits.h:

/usr/include/c++/4.7/ext/numeric_traits.h:

/usr/include/c++/4.7/bits/stl_pair.h:

/usr/include/c++/4.7/bits/move.h:

/usr/include/c++/4.7/bits/concept_check.h:

/usr/include/c++/4.7/bits/stl_iterator_base_types.h:

/usr/include/c++/4.7/bits/stl_iterator_base_funcs.h:

/usr/include/c++/4.7/bits/stl_iterator.h:

/usr/include/c++/4.7/debug/debug.h:

/usr/include/c++/4.7/bits/allocator.h:

/usr/include/c++/4.7/x86_64-suse-linux/bits/c++allocator.h:

/usr/include/c++/4.7/ext/new_allocator.h:

/usr/include/c++/4.7/new:

/usr/include/c++/4.7/exception:

/usr/include/c++/4.7/bits/atomic_lockfree_defines.h:

/usr/include/c++/4.7/bits/stl_construct.h:

/usr/include/c++/4.7/ext/alloc_traits.h:

/usr/include/c++/4.7/bits/stl_uninitialized.h:

/usr/include/c++/4.7/bits/stl_vector.h:

/usr/include/c++/4.7/bits/stl_bvector.h:

/usr/include/c++/4.7/bits/range_access.h:

/usr/include/c++/4.7/bits/vector.tcc:

/usr/include/c++/4.7/fstream:

/usr/include/c++/4.7/istream:

/usr/include/c++/4.7/ios:

/usr/include/c++/4.7/iosfwd:

/usr/include/c++/4.7/bits/stringfwd.h:

/usr/include/c++/4.7/bits/postypes.h:

/usr/include/c++/4.7/cwchar:

/usr/include/wchar.h:

/usr/include/stdio.h:

/usr/lib64/gcc/x86_64-suse-linux/4.7/include/stdarg.h:

/usr/include/bits/wchar.h:

/usr/include/c++/4.7/bits/char_traits.h:

/usr/include/c++/4.7/bits/localefwd.h:

/usr/include/c++/4.7/x86_64-suse-linux/bits/c++locale.h:

/usr/include/c++/4.7/clocale:

/usr/include/locale.h:

/usr/include/bits/locale.h:

/usr/include/c++/4.7/cctype:

/usr/include/ctype.h:

/usr/include/c++/4.7/bits/ios_base.h:

/usr/include/c++/4.7/ext/atomicity.h:

/usr/include/c++/4.7/x86_64-suse-linux/bits/gthr.h:

/usr/include/c++/4.7/x86_64-suse-linux/bits/gthr-default.h:

/usr/include/pthread.h:

/usr/include/sched.h:

/usr/include/bits/sched.h:

/usr/include/bits/timex.h:

/usr/include/bits/setjmp.h:

/usr/include/c++/4.7/x86_64-suse-linux/bits/atomic_word.h:

/usr/include/c++/4.7/bits/locale_classes.h:

/usr/include/c++/4.7/string:

/usr/include/c++/4.7/bits/ostream_insert.h:

/usr/include/c++/4.7/bits/cxxabi_forced.h:

/usr/include/c++/4.7/bits/stl_function.h:

/usr/include/c++/4.7/backward/binders.h:

/usr/include/c++/4.7/bits/basic_string.h:

/usr/include/c++/4.7/bits/basic_string.tcc:

/usr/include/c++/4.7/bits/locale_classes.tcc:

/usr/include/c++/4.7/streambuf:

/usr/include/c++/4.7/bits/streambuf.tcc:

/usr/include/c++/4.7/bits/basic_ios.h:

/usr/include/c++/4.7/bits/locale_facets.h:

/usr/include/c++/4.7/cwctype:

/usr/include/wctype.h:

/usr/include/c++/4.7/x86_64-suse-linux/bits/ctype_base.h:

/usr/include/c++/4.7/bits/streambuf_iterator.h:

/usr/include/c++/4.7/x86_64-suse-linux/bits/ctype_inline.h:

/usr/include/c++/4.7/bits/locale_facets.tcc:

/usr/include/c++/4.7/bits/basic_ios.tcc:

/usr/include/c++/4.7/ostream:

/usr/include/c++/4.7/bits/ostream.tcc:

/usr/include/c++/4.7/bits/istream.tcc:

/usr/include/c++/4.7/bits/codecvt.h:

/usr/include/c++/4.7/cstdio:

/usr/include/libio.h:

/usr/include/_G_config.h:

/usr/include/bits/stdio_lim.h:

/usr/include/bits/sys_errlist.h:

/usr/include/bits/stdio.h:

/usr/include/c++/4.7/x86_64-suse-linux/bits/basic_file.h:

/usr/include/c++/4.7/x86_64-suse-linux/bits/c++io.h:

/usr/include/c++/4.7/bits/fstream.tcc:

/usr/include/c++/4.7/iostream:

/usr/include/c++/4.7/cstring:

/usr/include/string.h:

/usr/include/c++/4.7/algorithm:

/usr/include/c++/4.7/utility:

/usr/include/c++/4.7/bits/stl_relops.h:

/usr/include/c++/4.7/bits/stl_algo.h:

/usr/include/c++/4.7/bits/algorithmfwd.h:

/usr/include/c++/4.7/bits/stl_heap.h:

/usr/include/c++/4.7/bits/stl_tempbuf.h:

nw.cpp:

nw.h:
