# Supplementary material for: The genomic basis of circadian and circalunar timing adaptations in a midge
Source: Nature. 2016 Nov 21;540(7631):69–73. doi: 10.1038/nature20151 (PMC5133387; doi:10.1038/nature20151)
Supplement: Supplementary data — This zipped file contains the source code for the software "Repeated Edge Remover (RE2)". (ZIP 241 kb) [file 41586_2016_BFnature20151_MOESM30_ESM.zip › Repeated_Edge_REmover/src/nw.cpp]

/*
 * nw.c
 *
 *  Created on: Nov 29, 2012
 *      Author: fritz
 */

#include "nw.h"


float nw(string seq1,string seq2) {

	size_t len1= seq1.size();
	size_t len2=seq2.size();

	int multi=len2+1;
	int * matrix = new int [(len1+1) * multi];
	memset(matrix,0,(len1+1) * (len2+1)*sizeof(int));


	int i;
	int j;
	matrix[0]=0;
	//init
	for( i=1;i<=len2;i++){
		matrix[i]=i*GAP;
	}

	//init
	for( i=1;i<=len1;i++){
		matrix[i*multi]=i*GAP;
	}

	for(i=1;i<=len1;i++){

		for(j=1;j<=len2;j++){

		    int fU = matrix[ (i-1) *multi+ j ] + GAP ;
		    int fL = matrix[ (i ) *multi+ j-1 ] + GAP ;

			int fD =matrix[ (i-1 ) *multi+j-1 ];
			if(seq1[i-1]==seq2[j-1]){
				fD+= MAT ;
			}else{
				fD+= MIS ;
			}
			matrix[ i *multi+ j ] = max(max( fU, fD), fL) ;
		}
	}

	 i-- ; j-- ;
	 string tmp1;
	 string tmp2;

	 while( i > 0 || j > 0 )
	{
		 int curr=matrix[ i *multi+ j ];
		 if(curr==matrix[i*multi+j-1]+GAP){
			 tmp2+='-';
			 tmp1+=seq2[j-1];
			 j--;
		 }else if(curr==matrix[(i-1)*multi+j]+GAP){
			 tmp2+=seq1[i-1];
			 tmp1+='-';
			 i--;
		 }else {
			 tmp1+=seq2[j-1];
			 tmp2+=seq1[i-1];
			 i--;
			 j--;
		 }
	}


	float ident=0;
	i=0;
	while(i<tmp1.size()){
		if(tmp1[i]==tmp2[i] ){//|| (i>0 && tmp1[i-1]!=tmp2[i-1])){
			ident++;
		}
		i++;


		while(tmp1[i]=='-' && tmp1[i-1]=='-'){
			ident++;
			i++;
		}
		while(tmp2[i]=='-'&& tmp2[i-1]=='-'){
			ident++;
			i++;
		}
	}
	delete [] matrix;
	tmp2.clear();
	return ident/tmp1.size();
}


//int maxim ( int f1, int f2, int f3)
//{
//
//        int  max = 0 ;
//
//        if( f1 >= f2 && f1 >= f3 )
//        {
//               return f1 ;
//
//        }
//        else if( f2 > f3 )
//        {
//        	return f2 ;
//
//        }
//
//        return maxf3 ;
//
//
//}
