# Supplementary material for: The genomic basis of circadian and circalunar timing adaptations in a midge
Source: Nature. 2016 Nov 21;540(7631):69–73. doi: 10.1038/nature20151 (PMC5133387; doi:10.1038/nature20151)
Supplement: Supplementary data — This zipped file contains the source code for the software "Repeated Edge Remover (RE2)". (ZIP 241 kb) [file 41586_2016_BFnature20151_MOESM30_ESM.zip › Repeated_Edge_REmover/src/nw.h]

/*
 * nw.h
 *
 *  Created on: Nov 29, 2012
 *      Author: fritz
 */

#ifndef NW_H_
#define NW_H_


/*
 * nw.h for program nw.
 *
 */

#include <iostream>
#include <cstring>
#include <algorithm>
#include <stdlib.h>
#include <stdio.h>
#include <string>


#define DEBUG 0
#define GAP -2//-5
#define MIS -2
#define MAT 4


using namespace std;


extern float nw(
                 string, string
              );

#endif /* NW_H_ */
