# Supplementary material for: The genomic basis of circadian and circalunar timing adaptations in a midge
Source: Nature. 2016 Nov 21;540(7631):69–73. doi: 10.1038/nature20151 (PMC5133387; doi:10.1038/nature20151)
Supplement: Supplementary data — This zipped file contains the source code for the software "Repeated Edge Remover (RE2)". (ZIP 241 kb) [file 41586_2016_BFnature20151_MOESM30_ESM.zip › Repeated_Edge_REmover/src/Repeated_Edge_REmover.cpp]

/*
 ============================================================================
 Name        : Repeated_Edge_REmover.cpp
 Author      : Fritz Sedlazeck
 Version     : 0.01
 Copyright   : artistic license
 Description :
 ============================================================================
 */


#include <cstdlib>
#include <vector>
#include <fstream>
#include <iostream>
#include <cstring>
#include <algorithm>
#include <string>

#include "nw.cpp"
using namespace std;

struct params {
	float identity;
	int numberN;
	int kmer;
	int max_mis;
	int max_length;
	int max_num_kmer;
};
struct ref {
	string seq;
	string name;
};

vector<ref> parse_Fasta(string filename) {

	vector<ref> sequences;
	size_t buffer_size = 99200;
	ifstream myfile; //test2
	myfile.open(filename.c_str(), ifstream::in);
	if (!myfile.good()) {
		cout << "No such file " << filename.c_str() << endl;
		exit(0);
	}

	char* buffer = new char[buffer_size];

	cout << "parse" << endl;
	myfile.getline(buffer, buffer_size);
	int num = 0;
	ref tmp;
	tmp.name.clear();
	tmp.seq.clear();
//	int count=0;
	while (!myfile.eof()) {
		if (buffer[0] == '>') { //header
			if (tmp.seq.size() != 0) {
//				if(count==2){
//					cout<<tmp.name<<endl;
//					cout<<tmp.seq.substr(0,800);
//					exit(0);
//				}
//				count++;
				sequences.push_back(tmp);
				tmp.seq.clear();
				tmp.name.clear();
			}
			for (size_t i = 0;i < buffer_size && buffer[i] != '\0' && buffer[i] != '\n'; i++) {
				tmp.name += buffer[i];
			}
		} else {//sequence
			for (size_t i = 0;i < buffer_size && buffer[i] != '\0' && buffer[i] != ' '&& buffer[i] != '\n'; i++) {
				tmp.seq += buffer[i];
			}
		}
		myfile.getline(buffer, buffer_size);
	}
	if (tmp.seq.size() != 0) {
		sequences.push_back(tmp);
		tmp.seq.clear();
		tmp.name.clear();
	}
	return sequences;
}

float global_alignment(string seq1, string seq2) {

//	string seq_1_al;
//	string seq_2_al;

	// Get alignment
//	cout<<"comp"<<endl;
	return nw(seq1, seq2);
//	cout<<"fin comp"<<endl;
	// Print alignment
//	return comp_ident(seq_1_al, seq_2_al);

}
int count_mismatches(string seq1, string seq2) {

	if (seq1.size() != seq2.size()) {
		cerr << "unequal seq size. Apport!" << endl;
		exit(0);
	}
	int count = 0;
	for (size_t i = 0; i < seq1.size(); i++) {
		if (seq1[i] != seq2[i]) {
			count++;
		}
	}

	return count;
}

int check_kmer(string ref, string kmer) {
	int mis = 0;

	for (size_t i = 0; i < kmer.size(); i++) {
		if (ref[i] != kmer[i]) {
			mis++;
		}
	}
//	cout<<mis<<endl;
//	cout<<ref<<"\n"<<kmer<<endl;
	return mis;
}


int test_correct(string &seq, size_t & pos, params parameter,int length) {
	cout<<"len "<<length<<endl;
	pair<int,int> cuts;

	pair<int,int> to_cut;

	string kmer_left;
	string kmer_right;


	cout<<"pos: "<<pos<<endl;
	kmer_right = seq.substr(pos, parameter.kmer);
	if((int)pos - (parameter.kmer + length) <0){
		kmer_left = seq.substr(0, parameter.kmer); // plus one because of the N
		cout<<kmer_left<<endl;
	}else{
		kmer_left = seq.substr(pos - (parameter.kmer + length), parameter.kmer); // plus one because of the N
	}
//	cout << endl;
//	cout<<"Position: "<<pos<<endl;

	string seq_right;
	for (size_t position = pos;
			position < pos + parameter.max_length && position < seq.size();
			position++) {
		if (check_kmer(seq.substr(position, parameter.kmer), kmer_left)	<= parameter.max_mis) {
			//hit!
			seq_right = seq.substr(pos, (position - pos) + parameter.kmer);
			break;
		}
	}

	string seq_left;
	int pos_left = pos - parameter.kmer;
	for (size_t position = pos_left;
			position > pos_left - parameter.max_length && position > 0;
			position--) {
		if (check_kmer(seq.substr(position, parameter.kmer), kmer_right)<= parameter.max_mis) {
			//hit!
			seq_left = seq.substr(position, (pos - position) - length); //-1 because of the N

			break;
		}
	}

	int changed=0;
	bool flaggs=!(seq_left.size() == 0 || seq_right.size() == 0);

	if (seq_left.size() == 0 || seq_right.size() == 0) {
		cout << "Fallback: next kmer " << endl;
		cout << "kmers: left: " << kmer_left << "\tright: " << kmer_right
				<< endl;

		cuts.first=0;
		cuts.second=0;
		int start_pos=parameter.kmer;
		for(int i=0;i<parameter.max_num_kmer && seq_left.size()==0 ;i++){
			cuts.first++;
			//extract kmer:
			kmer_right = seq.substr(pos + start_pos, parameter.kmer);
			cout<<"next right: "<<kmer_right<<endl;
			//search for kmer:
			for (size_t position = pos_left;position > pos_left - parameter.max_length && position > 0;position--) {
				if (position> start_pos && check_kmer(seq.substr(position, parameter.kmer), kmer_right)<= parameter.max_mis) {
					//hit!
					seq_left = seq.substr(position ,(pos - (position )) - length); //-1 because of the N

					break;
				}
			}
			start_pos+=parameter.kmer;
		}


		pair<int,int> to_cut_rigt;
		start_pos=parameter.kmer;
		for(int i=0;i<parameter.max_num_kmer && seq_right.size()==0 ;i++){
			cuts.second++;
			//extract kmer:
			kmer_left = seq.substr(pos - (start_pos+ parameter.kmer + length),parameter.kmer);
			cout<<"next left: "<<kmer_left<<endl;
			for (size_t position = pos;position < pos + parameter.max_length&& position < seq.size(); position++) {
				if (check_kmer(seq.substr(position, parameter.kmer), kmer_left)<= parameter.max_mis) {
					//hit!
					seq_right = seq.substr(pos,(position - pos) + parameter.kmer);
					break;
				}
			}
			start_pos+=parameter.kmer;
		}


		if((cuts.first==0 || cuts.second==0) && (seq_left.size()>parameter.kmer && seq_right.size()>parameter.kmer )){
			if(cuts.first>0 && cuts.first<parameter.max_num_kmer){
//				cout<<"hit1"<<endl;
				seq_right.erase(0,cuts.first*parameter.kmer);
				to_cut.first=pos-length;
				to_cut.second=seq_right.size()+cuts.first*parameter.kmer;
				flaggs=true;
				cout<<to_cut.first<<" "<<to_cut.second<<endl;
			}else if(cuts.first==parameter.max_num_kmer){
				flaggs=false;
//				cout<<"nohit1 "<<cuts.first<<endl;
			}

			if(cuts.second>0 && cuts.second<parameter.max_num_kmer){
//				cout<<"hit2 "<< seq_left.size()<<" "<< (int)seq_left.size()-(cuts.second*parameter.kmer)<< " " <<endl;
				seq_left.erase(seq_left.size()-(cuts.second*parameter.kmer),seq_left.size());
				to_cut.first= pos-(seq_left.size()+cuts.second*parameter.kmer)-length;
				to_cut.second=seq_left.size()+(cuts.second*parameter.kmer);

				cout<<to_cut.first<<" "<<to_cut.second<<endl;

			}else if(cuts.second==parameter.max_num_kmer){
				flaggs=false;
//				cout<<"nohit2 "<< cuts.second<<endl;
			}

			cout << "final kmers: left: " << kmer_left << "\tright: " << kmer_right<< endl;
		}
	}else{
		to_cut.first=pos-length; //-1
		to_cut.second=seq_right.size();
	}

	if (seq_left.size() > 0 && seq_right.size() > 0 && (cuts.first==0 || cuts.second==0) && flaggs) {
		cout << "seq left: " << seq_left<< "\n seq right: "
				<< seq_right << endl;
		//align the two sequences:
		float ident = global_alignment(seq_left, seq_right);
		if (changed!=3 &&ident >= parameter.identity) {
			cout << "Position: " << pos << " Ident: " << ident << endl;
			cout << "left to align: " << seq_left << endl;
			cout << "right to align: " << seq_right << endl;
			cout<<"Delted sequence: "<<seq.substr(to_cut.first,to_cut.second + length)<<endl;
			seq.erase(to_cut.first, to_cut.second + length); //first-1
			pos=to_cut.first;
			return 1;
		}
	} else {
		cout << "kmer not detected" << endl;
	}
	return 0;
}


void detect_N(string &seq, params parameter, pair<int, int> & ns,string output,string name) {
	FILE *file2;
	file2 = fopen(output.c_str(), "a");

//	cout<<"start"<<endl;
	size_t length = 0;
	size_t pos = 0;
	int detected = 0;
	int total = 0;
	size_t i = 0;
	while(i < seq.size()){
		if (seq[i] == 'N') {
			if (length == 0) {
				pos = i;
			}
			length++;
			i++;
		} else {

			if (length>0 &&length <= parameter.numberN) {
				//candidate detected:
//				cout<<seq.substr(0,800)<<endl;

//				cout<<"i "<<i<<" len "<<length<<endl;

				int tmp = test_correct(seq, i, parameter,length);

				if (tmp == 1) {
//					fprintf(file2, "%s", "pos: ");
					fprintf(file2, "%s", name.substr(1,name.size()-1).c_str());
					fprintf(file2, "%c", '\t');
					fprintf(file2, "%i", (int) pos);
//					fprintf(file2, "%c", '\n');
//					for (int t = pos - 100; t < pos + 100 && t < seq.size();t++) {
//						fprintf(file2, "%c", seq[t]);
//						if (t == pos) {
//							fprintf(file2, "%c", '\n');
//						}
//					}
					fprintf(file2, "%c", '\n');
				}
				ns.first += tmp;
				ns.second++;
			}else{
				i++;
			}
			length = 0;
		}

	}
	fclose(file2);
}

int main(int argc, char *argv[]) {

	if (argc == 9) {
		cout << "Fasta sequence file: " << argv[1] << endl;
		cout << "# N to start from: " << argv[2] << endl;
		cout << "kmer size: " << argv[3] << endl;
		cout << "Max num of mismatch within kmer: " << argv[4] << endl;
		cout << "max num of alt. kmers"<<argv[5]<<endl;
		cout << "max length of area to check: " << argv[6] << endl;
		cout << "identity (0-1): " << argv[7] << endl;
		cout << "output sequence file: " << argv[8] << endl;

		params parameter;
		parameter.numberN = atoi(argv[2]);
		parameter.kmer = atoi(argv[3]);
		parameter.max_mis = atoi(argv[4]);
		parameter.max_num_kmer=atoi(argv[5]);
		parameter.max_length = atoi(argv[6]);
		parameter.identity = atof(argv[7]);
		vector<ref> sequences;

		string out=argv[8];
		out+="_pos.csv";
//		cout<<out<<endl;
		FILE *file2;
		file2 = fopen(out.c_str(), "w");
		if (file2 == NULL) {
			cout << "Error in printing: The file or path that you set " << out.c_str() << " is not valid. It can be that there is no disc space available." << endl;
			exit(0);
		}


		fclose(file2);
		pair<int, int> ns;

		ns.first = 0;
		ns.second = 0;

		FILE *output;
		output = fopen(argv[8], "w");
		if (output == NULL) {
			cout << "Error in printing: The file or path that you set " << argv[8] << " is not valid. It can be that there is no disc space available." << endl;
			exit(0);
		}


		sequences = parse_Fasta(string(argv[1]));
		for (size_t i = 0; i < sequences.size(); i++) {
//			cout<<i<<"th SEQUENCE:"<<endl;
			detect_N(sequences[i].seq, parameter, ns,out,sequences[i].name);

			fprintf(output, "%s", sequences[i].name.c_str());
			fprintf(output, "%c", '\n');
			int bla=1;
			for(size_t j=0;j<sequences[i].seq.size();j++){
				fprintf(output, "%c", sequences[i].seq[j]);
				if(bla%80==0){
					fprintf(output, "%c", '\n');
				}
				bla++;
			}
			fprintf(output, "%c", '\n');
		}
		fclose(output);

		cout << "Number of positions modified: " << ns.first << " detected: "
				<< ns.second << endl;

	} else {
		cout << "Fasta sequence file" << endl;
		cout << "# N to start from" << endl;
		cout << "kmer size" << endl;
		cout << "Max num of mismatch within kmer" << endl;
		cout << "Max num of alt. kmers"<<endl;
		cout << "Max length of area to check" << endl;
		cout << "Identity (0-1)" << endl;
		cout << "Output file name for modified sequences" << endl;
		cerr << "Number of arguments do not match!" << endl;

	}
	return 0;
}
